# Supplementary material for: An Early Triassic sauropterygian and associated fauna from South China provide insights into Triassic ecosystem health
Source: Commun Biol. 2020 Feb 11;3:63. doi: 10.1038/s42003-020-0778-7 (PMC7012838; doi:10.1038/s42003-020-0778-7)
Supplement: Supplementary file 3 — Supplementary Data 1 [file 42003_2020_778_MOESM3_ESM.txt]

#NEXUS

[ File saved by NDE version 0.5.0, Thu Nov 21 21:27:34 2019 ]

BEGIN TAXA;
	DIMENSIONS NTAX=36;
	TAXLABELS
		Araeoscelidia
		Younginiformes
		Archosauromorpha
		Placodus
		Majiashanosaurus
		'L. sanxiaensis'
		Hanosaurus
		Dianopachysaurus
		Diandongosaurus
		Keichousaurus
		Anarosaurus
		Dactylosaurus
		Serpianosaurus
		Neusticosaurus
		Simosaurus
		Germanosaurus
		'N. jagisteus'
		Paranothosaurus
		'N. mirabilis'
		'N. marchicus'
		'N. yangjuanensis'
		'L. hongguoensis'
		'L. buzzii'
		Ceresiosaurus
		'L. curionii'
		'L. valceresii'
		'L. xingyiensis'
		'N. youngi'
		'L. balsami'
		Corosaurus
		Cymatosaurus
		Augustasaurus
		Pistosaurus
		Yunguisaurus
		Bobosaurus
		Plesiosauria
		;
ENDBLOCK;

BEGIN CHARACTERS;
	DIMENSIONS NCHAR=181;
	FORMAT DATATYPE=STANDARD MISSING=? GAP=- SYMBOLS="01234";
	CHARLABELS
		[1] 'Bones in the dermatocranium (L1)'
		[2] 'Preorbital and postorbital region of skull (L2)'
		[3] 'Ratio, condylobasal skull length divided by longitudinal diameter of upper temporal fossa (modified from Rieppel, 2001, Character 16)'
		[4] 'Ratio, the distance from the snout to the anterior margin of the internal naris divided by the distance from the snout to the anterior margin of the external naris (modified from Rieppel, 2001, Character 6)'
		[5] 'Ratio, distance from posterior margin of external naris to anterior margin of orbit divided by the width of the postorbital arch (modified from Rieppel, 2001, Character 13)'
		[6] 'Snout (L3)'
		[7] 'Rostrum (modified from Rieppel, 2001, Character 1)'
		[8] 'Snout constriction at the level of the anterolateral margin of the external naris in adult (Modified after L4)'
		[9] 'Premaxillae (L5)'
		[10] 'Premaxilla(e) in adult'
		[11] 'Postnarial process of premaxilla (L6)'
		[12] 'Maxilla, depression at lateral margin of external naris and a foramen at its bottom for the exit of a lateral branch of the superior alveolar nerve (Rieppel, 2001, Character 5)'
		[13] 'External nares (L7)'
		[14] 'Nasal(s), length (L8)'
		[15] 'Nasal(s), size (L9)'
		[16] 'Nasals in adult'
		[17] 'Nasal(s) (L10)'
		[18] 'Nasal(s)'
		[19] 'Nasal, anterolateral process lining the entire medial margin of external naris (Rieppel, 2001, Character 4)'
		[20] 'Nasal, length behind level of posterior margin of external naris more than twice of the maximal width (Rieppel, 2001, Character 7)'
		[21] 'Nasal, roughly triangular shape with a rectangular angle'
		[22] 'Nasal-prefrontal contact'
		[23] 'Lacrimal (L11)'
		[24] 'Dorsal exposure of prefrontal (L12)'
		[25] 'Prefrontal (L13)'
		[26] 'Frontal (L14)'
		[27] 'Frontal(s) in adult (L15)'
		[28] 'Distinct posterolateral processes of frontal(s) (L16)'
		[29] 'Frontal (L17)'
		[30] 'Postfrontal (L18)'
		[31] 'Postfrontal, distinct constriction behind the orbit'
		[32] 'Postfrontal (Rieppel, 2001, Character 10)'
		[33] 'Postorbital, forming all of the anterior margin of the upper temporal fossa (Rieppel, 2001, Character 12)'
		[34] 'Jugal (modified from Rieppel, 2001, Character 14)'
		[35] 'Jugal, anterior extension (Modified after L19)'
		[36] 'Jugal, posterior extension (L20)'
		[37] 'Jugal (L21)'
		[38] 'Jugal-squamosal contact'
		[39] 'Parietal(s) in adult (L22)'
		[40] 'Parietal skull table (L23)'
		[41] 'Parietal skull table, constriction in the posteriormost part'
		[42] 'Pineal foramen (L24)'
		[43] 'Pineal foramen located within a deep trough'
		[44] 'Postparietals (L25)'
		[45] 'Tabulars (L26)'
		[46] 'Supratemporals (L27)'
		[47] 'Temporal region of skull (L28)'
		[48] 'Upper temporal fossa (L29)'
		[49] 'The anteromedial corner of the upper temporal fossa (L30)'
		[50] 'Upper temporal fenestra, constriction of anterior corner (modified from Rieppel, 2001, Character 18)'
		[51] 'Lower temporal fossa (L31)'
		[52] 'Squamosal (L32)'
		[53] 'A box-like suspensorium (Storrs, 1997) of the squamosal (L33)'
		[54] 'Dstinct notch of squamosal to receive distal tip of paroccipital process (L34)'
		[55] 'Quadratojugal (L35)'
		[56] 'Anterior process of quadratojugal (L36)'
		[57] 'Quadrate (L37)'
		[58] 'Posterior margin of quadrate in lateral view (modified from L38)'
		[59] 'Lateral conch on quadrate in posterior view (modified from L39)'
		[60] 'Dorsal wing of epipterygoid (L40)'
		[61] 'Braincase (L41)'
		[62] 'Occipital crest (L42)'
		[63] 'Occiput (L43)'
		[64] 'Mandibular articulations (L44)'
		[65] 'Supraoccipital (L45)'
		[66] 'Supraoccipital, sagittal crest'
		[67] 'Contact between exoccipitals above the basioccipital condyle (L46)'
		[68] 'Basioccipital tubera (L47)'
		[69] 'Palate (L48)'
		[70] 'Premaxillae (L49)'
		[71] 'Posterior palatine vacuities (L50)'
		[72] 'Pterygoids (L51)'
		[73] 'Pterygoid flanges (L52)'
		[74] 'Ectopterygoid (L53)'
		[75] 'Suborbital fenestra (L54)'
		[76] 'Internal carotid passage (L55)'
		[77] 'Splenial bone (L56)'
		[78] 'Distinct coronoid process of lower jaw (L57)'
		[79] 'Strongly projecting lateral ridge of surangular defining the insertion area for superficial adductor muscle fibers on the lateral surface of the lower jaw (L58) '
		[80] 'Mandibular symphysis (L59)'
		[81] 'Mandibular symphysis, anterior fusion'
		[82] 'Mandible, anterior constriction'
		[83] 'Retroarticular process of lower jaw (L60)'
		[84] 'Retroarticular process'
		[85] 'Trough on dorsal surface of retroarticular process (L61)'
		[86] 'Retroarticular process dorsal surface, foramen for the innervation of chorda tympani nerve '
		[87] 'Retroarticular process, trough on lateral surface for the insertion of the depressor mandibulae muscle/ superficial pterygoideus muscle'
		[88] 'Retroarticular process, trough on medial surface for the insertion of posterior fibers of pterygoideus internus muscle'
		[89] 'Teeth (L62)'
		[90] 'Durophagous dentition, including much enlarged palatine tooth plates (L63)'
		[91] 'Anterior (premaxillary and dentary) teeth (L65)'
		[92] 'Enlarged premaxillary and anterior dentary teeth (L66)'
		[93] 'Premaxillary teeth (Modified after L64)'
		[94] 'Premaxillary fangs (modified from Rieppel, 2001, Character 2)'
		[95] 'One or two enlarged teeth on maxilla (L67)'
		[96] 'The maxillary tooth row (L68)'
		[97] 'Number of small maxillary teeth anterior to the maxillary fang(s)'
		[98] 'Dentary fangs'
		[99] 'Teeth on pterygoid flange (L69)'
		[100] 'Vertebrae (L70)'
		[101] 'Vertebrae, shape (L71)'
		[102] 'Vertebral centrum (L72)'
		[103] 'Subcentral foramina (L73)'
		[104] 'Zygosphene-zygantrum articulation (L74)'
		[105] 'Zygapophyseal pachyostosis (L75)'
		[106] 'Number of cervical vertebrae (Modified after L76)'
		[107] 'Cervical centra (L77)'
		[108] 'Parapophysis (L78)'
		[109] 'Cervical intercentra (L79)'
		[110] 'Cervical vertebrae, proportions of anterior cervical neural spines (Modified after Benson et al., 2012, character 131)'
		[111] 'Rib facets of the anterior-middle cervical vertebrae (Modified after Benson et al., 2012, character 122)'
		[112] 'Neural spines on dorsal vertebrae (modified from Rieppel, 2001, Character 25)'
		[113] 'Distal articular surface on transverse processes of dorsal vertebrae (L80)'
		[114] 'Transverse processes of neural arches of the dorsal region (L81)'
		[115] 'Distal end of transverse processes of dorsal vertebrae (L82)'
		[116] 'Sutural facets receiving the pedicels of the neural arch on the dorsal surface of the centrum in the dorsal region (L83)'
		[117] 'Dorsal intercentra (L84)'
		[118] 'Anteroposterior trend of increasing inclination of pre- and postzygapophyses within the dorsal and sacral region (L85)'
		[119] 'Elongation of neural spines in proximal tail region (Rieppel et al., 2003, Charater 125)'
		[120] 'A distinct free anterior process of cervical ribs (L86)'
		[121] 'Pachyostosis of dorsal ribs (L87)'
		[122] 'Distinct groove on the posterior aspect of the proximal shoulder region of the dorsal ribs'
		[123] 'The number of sacral ribs (modified after L88)'
		[124] 'Distinct expansion of distal head of sacral ribs (L89)'
		[125] 'Sacral (and caudal) ribs or transverse processes and their respective centrum (L90)'
		[126] 'Mineralized sternum (L91)'
		[127] 'Median gastral element (L92)'
		[128] 'The medial gastral rib element (L93)'
		[129] 'Cleithrum (L94)'
		[130] 'Clavicles, shape (L95)'
		[131] 'Clavicles (L96)'
		[132] 'Anterolaterally expanded corners of clavicles (L97)'
		[133] 'Clavicle (L98)'
		[134] 'The relationship between clavicles and interclavicle (L99)'
		[135] 'Interclavicle (Modified after L100)'
		[136] 'Posterior process on (T-shaped) interclavicle (L101)'
		[137] 'Scapula (L102)'
		[138] 'The dorsal wing or process of the eosauropterygian scapula (L103)'
		[139] 'Supraglenoid buttress (L104)'
		[140] 'Number of coracoid ossifications (L105)'
		[141] 'Coracoid (L106)'
		[142] 'Coracoid foramen (L107)'
		[143] 'Pectoral fenestration (L108)'
		[144] 'Limbs (L109)'
		[145] 'Humerus (L111)'
		[146] 'Humerus, preaxial margin of shaft in dorso-ventral view'
		[147] 'Humerus, proximal width compared with the mid-shaft (Rieppel et al., 2003, Charater 123)'
		[148] 'Deltopectoral crest (L112)'
		[149] 'Insertional crest for latissimus dorsi muscle (L113)'
		[150] 'Epicondyles of humerus (L114)'
		[151] 'Ectepicondylar groove (L115)'
		[152] 'Entepicondylar foramen (L116)'
		[153] 'Radius (L117)'
		[154] 'Ulna, distinctly broadened proximal head compared with the radius (Modified after Rieppel et al., 2003, Charater 121)'
		[155] 'Ulna, middiaphysis (Rieppel et al., 2003, Charater 120)'
		[156] 'Distal end of ulna (Modified after L118)'
		[157] 'Ulna, anterior margin'
		[158] 'Total number of carpal ossifications (L119)'
		[159] 'Hyperphalangy in manus (Rieppel et al., 2003, Charater 122)'
		[160] 'Iliac blade (L120)'
		[161] 'Acetabular portion of ilium'
		[162] 'An elongated iliac shaft'
		[163] 'Spina praeacetabuli'
		[164] 'Pubis (L121)'
		[165] 'Obturator foramen in adult (L122)'
		[166] 'Thyroid fenestra (L123)'
		[167] 'Acetabulum (L124) '
		[168] 'Foot (L110)'
		[169] 'Femoral shaft (L125)'
		[170] 'Internal trochanter (L126)'
		[171] 'Intertrochanteric fossa (L127)'
		[172] 'Distal femoral condyles (L128)'
		[173] 'Anterior femoral condyle relative to posterior condyle (L129)'
		[174] 'Total number of tarsal ossifications (L130)'
		[175] 'Perforating artery (L131)'
		[176] 'The proximal concavity of astragalus (L132) '
		[177] 'Calcaneal tuber (L133)'
		[178] 'Distal tarsal 1 (L134)'
		[179] 'Distal tarsal 5 (L135)'
		[180] 'Metatarsal 5, length (L136)'
		[181] 'Metatarsal 5 (L137)'
		;
	STATELABELS
		1
			'distinctly sculptured '
			'relatively smooth ',
		2
			'of subequal length '
			'preorbital region distinctly longer '
			'postorbital region distinctly longer ',
		3
			'more than 3.8 '
			'3.0-3.4 '
			'less than 2.9',
		4
			'smaller than 1.2 '
			'larger than 1.3 ',
		5
			'more than 1.7 '
			'less than 1.5 ',
		6
			'relatively short'
			'elongated with broad anterior termination '
			'elongated and tapering anteriorly ',
		7
			short
			'long and slender',
		8
			'absent '
			'strongly developed'
			'weakly developed',
		9
			'small '
			'large, forming most of snout in front of external nares ',
		10
			paired
			'partly or fully fused',
		11
			absent
			'present, excluding maxilla from posterior margin of external naris',
		12
			'absent  '
			'present  ',
		13
			'not retracted '
			'retracted with a longitudinal diameter appraoching or exceeding half the longitudinal diameter of the orbit '
			'retracted, narrow, and with a longitudinal diameter that is distinctly less than half the longitudinal diameter of the orbit ',
		14
			'shorter than frontal(s) '
			'longer than frontal(s) ',
		15
			'not reduced '
			'strongly reduced or absent',
		16
			'paired '
			'fused ',
		17
			'meet in dorsomedial suture'
			'are seperated from one another by nasal processes of the premaxillae extending back to the frontal bone(s)  ',
		18
			'enter external naris '
			'do not enter external naris ',
		19
			'absent  '
			'present ',
		20
			'absent  '
			'present  ',
		21
			'absent '
			'present ',
		22
			'present '
			'absent ',
		23
			'is present and enters the external naris '
			'remains excluded from the external naris '
			'absent ',
		24
			'large '
			'reduced ',
		25
			'without slender anteromedial process '
			'with slender anteromedial process entering between maxilla and premaxilla ',
		26
			'forms the dorsal margin of the orbit '
			'excludes from the dorsal margin of the orbit by a contact of prefrontal and postfrontal ',
		27
			'paired  '
			'fused ',
		28
			'absent '
			'present ',
		29
			'widely separated from the upper temporal fossa '
			'narrowly approaches the upper temporal fossa '
			'enters the anteromedial margin of the upper temporal fossa ',
		30
			'large and plate-like '
			'with distinct lateral process overlapping the dorsal tip of the postorbital '
			'with reduced lateral process and hence more of an elongate shape ',
		31
			'absent '
			'present ',
		32
			'enterring upper temporal fossa '
			'excluded from upper temporal fossa ',
		33
			'absent  '
			'present  ',
		34
			'present '
			'absent ',
		35
			'entering orbit '
			'excluded from posterior margin of orbit ',
		36
			'extends backwards no farther than to the middle of the cheek region '
			'extends nearly to the posterior end of the skull ',
		37
			'remains excluded from the upper temporal arch '
			'enters the upper temporal arch ',
		38
			'absent '
			'present ',
		39
			'paired  '
			'fused in their posterior part only '
			'fully fused ',
		40
			'broad '
			'weakly constricted '
			'strongly constricted (at least posteriorly) '
			'forming a sagittal crest ',
		41
			'absent '
			'present ',
		42
			'close to the middle of the skull table '
			'weakly displaced posteriorly '
			'strongly displaced posteriorly '
			'displaced anteriorly '
			absent,
		43
			'absent '
			'present ',
		44
			'present  '
			'absent  ',
		45
			'present  '
			'absent  ',
		46
			'present  '
			'absent  ',
		47
			'relatively high '
			'strongly depressed ',
		48
			'absent  '
			'present and subequal in size or slightly larger than the orbit'
			'present and distinctly larger than orbit '
			'present and distinctly smaller than orbit ',
		49
			'is not or only slightly'
			'is fully floored by a descensus from the postorbital, which together with neighboring elements (postfrontal, parietal) separates it from orbit',
		50
			'absent '
			'present ',
		51
			'absent  '
			'present and closed ventrally '
			'present but open ventrally ',
		52
			'descends to ventral margin of skull '
			'remains broadly separated from ventral margin of skull ',
		53
			'absent '
			'present ',
		54
			'absent '
			'present ',
		55
			'present  '
			'absent  ',
		56
			'present '
			'absent ',
		57
			'covered by squamosal and quadratojugal in lateral view '
			'exposed in lateral view ',
		58
			straight
			'concave ',
		59
			'absent  '
			'present  ',
		60
			'approximately as broad as its base '
			'narrower than its base ',
		61
			'located at posterior end '
			'deeply recessed below parietal skull roof (or parietal sagittal crest) ',
		62
			'absent  '
			'present but squamosals do not meet behind parietal '
			'present and squamosals meet behind parietal ',
		63
			'with paroccipital process forming the lower margin of the posttemporal fossa and extending laterally '
			'paroccipital processes trending posteriorly '
			'plate-like with no distinct paroccipital process and with strongly reduced posttemporal fossae ',
		64
			'approximately at level with occipital condyle '
			'displaced to a level distinctly behind occipital condyle '
			'positioned anterior to the occipital condyle ',
		65
			'exposed more or less vertically on occiput '
			'exposed more or less horizontally at posterior end of parietal skull table '
			'U-shaped ',
		66
			'absent '
			'reduced '
			prominent
			'knob-like',
		67
			'present '
			'absent ',
		68
			'free  '
			'in complex relation to the pterygoid, as they extend ventrally '
			'in complex relation to the pterygoid, as they extend laterally',
		69
			'kinetic  '
			'akinetic  ',
		70
			'enter internal naris '
			'are excluded from internal naris ',
		71
			'absent  '
			'present  ',
		72
			'longer than palatines'
			'shorter than palatines ',
		73
			'well developed and transversely oriented '
			'well developed and longitudinally oriented '
			'strongly reduced ',
		74
			'present  '
			'absent  ',
		75
			'absent  '
			'present ',
		76
			'enters basicranium '
			'enters quadrate ramus of pterygoid ',
		77
			'enters the mandibular symphysis '
			'remains excluded therefrom  ',
		78
			'absent  '
			'present  ',
		79
			'absent '
			'present ',
		80
			'short  '
			'elongated and "scoop"-like ',
		81
			'absent '
			'present ',
		82
			'absent  '
			'present  ',
		83
			'absent  '
			'present  ',
		84
			'short '
			'long ',
		85
			'absent  '
			'present  ',
		86
			absent
			'present ',
		87
			'absent '
			'weak '
			strong,
		88
			'absent '
			'present '
			'small distal notch present',
		89
			'set in shallow or deep sockets '
			'superficially attached to bone ',
		90
			'absent  '
			'present  ',
		91
			'upright or only sightly procumbent '
			'strongly procumbent ',
		92
			'absent  '
			'present  ',
		93
			'4'
			'more than 5 '
			'5'
			'3 or less',
		94
			'absent  '
			'present but less than 5 '
			'5 or more',
		95
			'present  '
			'absent  ',
		96
			'is restricted to a level in front of the posterior margin of the orbit '
			'extends backwards to a level below the posterior corner of the orbit and/or the anterior corner of the upper temporal fossa '
			'extends backwards to a level below the anterior one third to one half of the upper temporal fossa ',
		97
			'3 or less '
			'4 '
			'5 or more',
		98
			'absent '
			'present but less than 5 '
			'5 or more',
		99
			'present '
			'absent  ',
		100
			'notochordal  '
			'non-notochordal ',
		101
			'amphicoelous '
			'platycoelous  '
			'or other ',
		102
			'distinctly constricted in ventral view '
			'with parallel lateral edges ',
		103
			'absent  '
			'present  ',
		104
			'absent  '
			'present  ',
		105
			'absent  '
			'present  ',
		106
			'less than 13'
			'14-27'
			'more than 28',
		107
			'rounded ventrally '
			'keeled ventrally ',
		108
			'does not shift backwards on centrum along the cervical vertebral column '
			'does shift backwards on centrum along the cervical vertebral column ',
		109
			'present  '
			'absent  ',
		110
			'taller than their anteroposterior length '
			'longer than tall ',
		111
			seperated
			'co-jointed',
		112
			'low  '
			'tall ',
		113
			'oblong  '
			'evenly rounded  ',
		114
			'relatively short'
			'distinctly elongated ',
		115
			'not increasing in diameter '
			'distinctly thickened ',
		116
			'narrow '
			'expanded into a cruciform or "butterfly-shaped" platform ',
		117
			'present  '
			'absent  ',
		118
			'absent '
			'present ',
		119
			'absent '
			'present ',
		120
			'absent '
			'present ',
		121
			'absent  '
			'present  ',
		122
			'absent  '
			'present  ',
		123
			'two '
			three
			four
			five,
		124
			'present '
			'absent ',
		125
			sutured
			fused,
		126
			'absent  '
			'present  ',
		127
			'angulated  '
			'straight  ',
		128
			'always only has a single lateral process '
			'may have a two-pronged lateral process '
			'with the lateral processs contributing to the formation of the plastron',
		129
			'present  '
			'absent  ',
		130
			'broad medially '
			'narrow medially ',
		131
			'do not meet in front of the interclavicle '
			'meet in an interdigitating anteromedial suture ',
		132
			'absent '
			'present ',
		133
			'applied to the anterior (lateral) surface of scapula '
			'applied to the medial surface of scapula ',
		134
			'in simple overlapping contact '
			'anteromedioventral end of clavicle embraces lateral tip of interclavicle in a complex contact ',
		135
			'rhomboidal  '
			'T-shaped '
			Triangular,
		136
			'elongate  '
			'short  '
			'rudimentary or absent ',
		137
			'represented by a broad blade of bone '
			'with a constriction separating a ventral glenoidal portion from a posteriorly directed dorsal wing ',
		138
			'tapers to a blunt tip '
			'is ventrally expanded at its posterior end ',
		139
			'present  '
			'absent  ',
		140
			'one '
			'two  ',
		141
			'with roughly rounded contours '
			'strongly waisted '
			'with expanded medial symphysis',
		142
			'enclosed by coracoid ossification '
			'between coracoid and scapula ',
		143
			'absent  '
			'present  ',
		144
			'short and stout '
			'long and slender ',
		145
			'rather straight '
			'"curved" ',
		146
			'with straight angle '
			'smoothly curved '
			straight,
		147
			'greater '
			'less ',
		148
			'well developed  '
			'reduced or absent',
		149
			'prominent  '
			'reduced  ',
		150
			'prominent  '
			'reduced  ',
		151
			'open and notched anteriorly '
			'open without anterior notch '
			'closed  '
			'absent  ',
		152
			'present  '
			'absent  ',
		153
			'shorter than ulna '
			'longer than ulna '
			'approximately of the same length with ulna',
		154
			'absent '
			'present ',
		155
			'as slender as radius'
			'distinctly broadened compared with radius',
		156
			'not expanded compared with the middle shaft'
			'distinctly expanded compared with the middle shaft (Sander et al., 1997)',
		157
			smooth
			'with a tuberosity ',
		158
			'more than 3 '
			'3 '
			'2 ',
		159
			'absent '
			'present ',
		160
			'well developed '
			'reduced but projecting beyond level of posterior margin of acetabular portion of ilium '
			'reduced and no longer projecting beyond posterior margin of acetabular portion of ilium '
			'absent, i.e. reduced to simple dorsal stub ',
		161
			broadened
			'rod-like',
		162
			absent
			present,
		163
			absent
			'weakly developed'
			'well developed',
		164
			'with convex ventral (medial) margin '
			'with concave ventral (medial) margin ',
		165
			'closed  '
			'open  '
			'forming the thyroid fenestra',
		166
			'absent  '
			'present  ',
		167
			'oval  '
			'circular  ',
		168
			'short and broad'
			'long and slender  ',
		169
			'stout and straight '
			'slender and sigmoidally curved ',
		170
			'well developed  '
			'reduced  ',
		171
			'deep  '
			'distinct but reduced '
			'rudimentary or absent ',
		172
			'prominent  '
			'not projecting markedly beyond shaft ',
		173
			'larger and extending further distally '
			'smaller/equisized and of subequal extent distally  ',
		174
			'four or more '
			'three  '
			'two  ',
		175
			'passes between astragalus and calcaneum '
			'between the distal heads of tibia and fibula proximal to the astragalus ',
		176
			'absent '
			'present ',
		177
			'absent  '
			'present  ',
		178
			'present  '
			'absent  ',
		179
			'present  '
			'absent  ',
		180
			'long and slender '
			'distinctly shorter than the other metatarsals and with a broad base ',
		181
			'straight  '
			'"hooked" ',
	;
	MATRIX
		Araeoscelidia         1101000000 0000000001 0000000101 0100000000 0000000300 (01)00000000? 0000021000 0000101000 0000000000 00(02)0002000 0000001001 10000?0000 0000010000 0000100-01 0001010000 0000000000 0000000100 0000000000 0
		Younginiformes        1101000000 0000000001 0010000101 0000000000 0000(01)00300 100000110? 0000001000 000010?100 0010000?00 000010-000 0000001001 1000000000 0000(01)100(01)1 0000(01)00-10 0001010000 (02)0(01)0000000 0000001110 1010000001 0
		Archosauromorpha      1101000010 1001000001 0010000(01)01 01000(01)00(01)0 1(23)011(01)0300 2100(01)1110? 0010001000 0000101(01)00 (01)011000000 000010-0(01)1 (02)0000010(01)1 11000?(01)001 0000110011 00000?0-10 0001010000 01(12)0000000 00100(01)1110 101000(01)(01)11 (01)
		Placodus              0211110110 0(01)11010010 002001(01)101 00000011(02)0 0001110201 0100001101 0010021111 0110000101 0111000001 103010-010 0000001011 1111001101 0010001011 0011110-10 0110110110 0120000201 0020011010 1112100110 0
		Majiashanosaurus      ?????????? ?????????? ?????????? ?????????? ?????????? ?????????? ?????????? ?????????? ?????????? ?????????? 000???101? ??001?1??1 0?10000011 1011021010 0110110111 10210000?? ?0?011?0?? ??????0?10 0
		'L. sanxiaensis'      ?????????? ?????????? ?????????? ?????????? ?????????? ?????????? ?????????? ?????????? ?????????? ?????????? ?10?101?1? ?0000?1??1 10???00011 10??221010 0110111111 202110001? ?????????? ?????????? ?
		Hanosaurus            0?0?0??{12}1? 0??00000?? ?020001111 00000000?0 0301110300 20001-1?0? 00?11????? ?????????? ??10??2?00 ????10-??? 010??????? ?0????1??? 1???0?0111 ?0???????0 1??0?????? ?????????3 ???010?010 1111100110 0
		Dianopachysaurus      120?000211 0000000001 0020001111 0000000020 1001110300 200?0?100? 00?0?????? ???????10? ??10??0000 01{12}?00???? ????11???1 ?0?0????01 10110???1? ??1???101? ???0111111 ?020000002 00101??011 2112100110 0
		Diandongosaurus       1001000210 000000100? ??20011111 0000000110 0001110300 2000011001 00?0?1??10 ?0000?0100 0110100000 112200{01}{12}11 1101110011 00000110?1 0010000011 1111121010 1110120111 3110000(12)13 0000111011 2112100110 0
		Keichousaurus         1000000210 0000101(01)01 0020001101 0000000020 1301100300 210001100? 0020121?10 002?0?0100 1011100000 0122000211 0101111111 0000011001 (01)011000010 1111121010 1110110(01)(01)1 1111100002 0010011011 2111100110 0
		Anarosaurus           110?000010 0000000001 0020000111 1000000000 0001110300 20001-110? 00?011?210 00210?0000 10101?(02)?00 00(012)1000(12)11 0101111011 00000110?1 00(12)1000011 11111210?0 1110110010 0020000??2 000111?011 2110100110 0
		Dactylosaurus         1?0?00001? 0?00000001 0020000111 0000000000 0001110300 2?00?????? 00?012???0 002?0??000 0010100000 ????????11 ?101111011 00000?1?11 00?1000011 ?11???1010 1110100010 0010000003 000001?0?1 ?111100110 0
		Serpianosaurus        1100000010 0000000001 0020001112 0000000000 0001110300 2000011101 002010??10 00210??000 00101?0200 001010-011 0101111011 0-00011011 10(12)1000011 1011021010 11101(01)0(01)1(01) (01)010000203 0001111011 2112110110 0
		Neusticosaurus        1100000010 0000000001 0020001102 0000000000 0001110300 2000011101 002012??10 00210??000 0010110000 0020000011 0101111011 0000011001 10(12)1000011 1011021010 11101(12)101(01) (01)010000203 0000111011 2112110110 0
		Simosaurus            0221000010 0000001001 0020001001 1000000021 0101111200 2000011000 0121001210 0020011010 0010012100 100012-011 10010?101? ?1000111?1 00?0000110 1111111010 1110100011 1121000102 0021011011 2111110110 0
		Germanosaurus         022?110111 0110001001 0021000111 100010?111 0101111200 200???100? 00??0???1? 00???????? ????????00 11{01}{12}11-??? ??0??????? ?????????? ?0???00?1? ?????????0 ?????????? ?????0???? ?????????? ?????????? ?
		'N. jagisteus'        02???11110 011000001? 0121001001 0110100022 1101111200 2?00??100? 02201212?? 0000011111 11110?2100 112202111? ?00??11011 01000?1??1 00???00?10 01111210?0 111?100001 10?11?0??? ???11????? ?????????? ?
		Paranothosaurus       0?20110110 0110000011 0021001002 0110100022 0201111201 2?001-1?0? 012011?2?1 00200?0011 1111002100 1121011211 110111?011 ?000011?01 0030000111 0111021010 1110100?01 1021100002 001101101? ?111110110 0
		'N. mirabilis'        0220111110 0110000011 0021001002 0110101122 0201111200 20001-1100 0120111211 0020011111 11110?2100 0121020211 1101?1101? ?1000?1??1 0???000?1? ?????????? ????111001 00???????2 001111??1? ?????????? ?
		'N. marchicus'        0220110110 0110000010 1121001001 1000101122 1201111200 20001-1(01)00 0120121211 002001?010 11110??100 1121012?11 1(01)0?111011 ?000011??1 0011000111 1111??10?0 1110111011 00211011?2 001101?010 1111110110 0
		'N. yangjuanensis'    022011011(01) 01100(01)00(01)0 1021001101 11101010(12)2 1201111200 20001-1?00 0120121211 00200??(01)1? ??11002100 1121012{12}11 100?011?11 ?000011?11 0(01)20000110 011102???0 1110101001 0021101012 001101?010 2111110110 0
		'L. hongguoensis'     0210010110 00200?001? ?121001001 0110100021 0211111100 210001110? 01201112?? 00000?0011 0111?10000 1112000{12}11 110??10011 ??????1??1 ????00011? ?01??????0 11?0110111 ?02110001? ???011?011 2112100110 0
		'L. buzzii'           0200010111 0120010001 0121001001 000?????21 000111?100 2?001-1?0? 012012121? 00200?1010 0111?1??00 112?0?{01}111 0?011??011 ?000011?01 00??000011 0011??1010 1110100111 1111100??3 0000111011 211?1?0??? ?
		Ceresiosaurus         022??10110 0?200?00?? ??21001001 ?010100022 1101111100 2?001-1??? 012012??1? 00200???11 0111??2100 11??0???11 0101110011 0100011?11 1031000?11 1111221010 1110100011 0?21100012 0001111011 2111110110 0
		'L. curionii'         0210010010 002000101? 0021001001 111?????22 1201110200 20001-1?0? 0120101?1? 002?0?1010 00110?2?00 1122010211 ?1011?(01)011 0000011??1 10???0??10 1111221010 1110111111 1021101??? ?????????? ?????????? ?
		'L. valceresii'       021?010110 0120000000 002000(01)001 11100000(12)2 120111?200 2?001-1?0? 0020121?1? ???????01? ?11?002?00 ?1120?0{12}?1 ????11?0?1 ?0?00?1?01 003100??1? ?11???1010 11?0101011 1021101013 0001??101? 1112110110 0
		'L. xingyiensis'      0220010110 0120000010 0020001001 01111000(12)2 1201111201 20001-1101 01201(12)1?1? 00200?1111 011101(01)100 1122010211 1(01)01111011 0000011011 1031000011 0011221010 11101(01)1111 0021101013 000?1??010 111??????? ?
		'N. youngi'           0220010110 01200000(01)1 0020001001 0110100022 0211111201 21001-1000 012012121? 00(12)00?(01)111 (01)111011100 112201?111 1101110011 00000?1?01 102(01)000110 0011221010 11101210(01)1 ?021101013 0000011010 2111110110 0
		'L. balsami'          0210?00110 0?00?????? ?????01001 011?????22 10?111?100 2?0???110? 00?013???? 00100?10?0 0011??0?00 01??0???11 010?111011 00000?1001 ??2?000011 ?????????0 1110111111 102110101? ???????011 2110100110 0
		Corosaurus            00???10010 0?20000001 0?20000111 000??00?01 0001110100 2001??1001 01110?1?1? 00000??110 ?0110???00 1121010111 0001011011 0000111111 0110100111 0111111110 0110111111 00200001?1 0010111010 111110011? ?
		Cymatosaurus          0211010110 01(12)0101(01)01 01200(01)01(12)1 00000000(12)(23) 000111020(01) 20011-100? 0(01)110???11 00000110?1 11??0???00 1121010211 1001????11 0000111??? 00??00001? ?????????0 ???0000000 00?0000??? 0010111?10 111??????? ?
		Augustasaurus         0121021210 002?101000 0120100121 0000001?03 1301110211 201?1-1000 12112?1111 10000??011 1110000000 0121020211 101?021111 0010111??1 00???00?10 ?011??10?0 2?10110111 31200101?? ?????????? ?????????? ?
		Pistosaurus           002?021210 002-1-1?-- --20100021 0000001103 13-1110210 201?1-1001 12112???1? 10000????? ????????00 11??010?11 10110??1?1 010011???1 00???00?1? ??????1110 2??0120?11 31200101?0 10{12}?????11 ?????????? ?
		Yunguisaurus          0021021(12)10 0020101001 00200010(12)1 0000000103 1301110210 201?1-1001 12?1???2?? 1?20010111 0110010100 11220(01)0211 (01)111021?11 0100?11?11 ??100????? ???122111? 2??0110111 3120110012 111?21?101 ?1?0100??0 0
		Bobosaurus            ?????????? ?????????? ?????????? ?????????? ?????????? ?????????? ?????????? ?????????? ????????0? 1????????1 (01)(01)110?1010 1100?11?01 00?0000??? ?????????? ?????2011? ?????????2 001021???? ?????00??? ?
		Plesiosauria          00(01)00(02)1(01)10 002010100? 0?20000001 0(01)(01)0000103 0301110(12)10 20111-1001 1211201111 1020010(01)11 1110010100 0020110211 (01)(01)10021010 1110111001 0020000?10 1011221110 2110(01)2(01)110 3120110012 1110211101 2110100100 0
	;
ENDBLOCK;

BEGIN ASSUMPTIONS;
	OPTIONS DEFTYPE=UNORD POLYTCOUNT=MINSTEPS;
	TYPESET * default = ORD: 51;
ENDBLOCK;

BEGIN NOTES;
	[Taxon comments]

	[Character comments]

	[Character state comments]

	[Attribute comments]

	[Taxon pictures]

	[Character pictures]

	[Character state pictures]

	[Attribute pictures]
ENDBLOCK;
